# Supplementary material for: Interventions to Promote the Utilization of Physical Health Care for People with Severe Mental Illness: A Scoping Review
Source: Int J Environ Res Public Health. 2022 Dec 22;20(1):126. doi: 10.3390/ijerph20010126 (PMC9819522; doi:10.3390/ijerph20010126)
Supplement: Supplementary file 1 [file ijerph-20-00126-s001.zip]

Archive with 4 entries (4 files):
- Figure 1 PRISMA Flowchart.pdf
- suppl-table-S7_complete-study-characteristics.v2.pdf
- Table 1-Table 4_V3.pdf
- Table S1-Table S6.pdf
